# Supplementary material for: Anomalous Gray Matter Structural Networks in Patients with Hepatitis B Virus-Related Cirrhosis without Overt Hepatic Encephalopathy
Source: PLoS One. 2015 Mar 18;10(3):e0119339. doi: 10.1371/journal.pone.0119339 (PMC4364769; doi:10.1371/journal.pone.0119339)
Supplement: S1 Data — (GZ) [file pone.0119339.s001.gz]

Archive with 1 entries (1 files):
- fnor01_T1WI.nii
