# Supplementary material for: Anomalous Gray Matter Structural Networks in Patients with Hepatitis B Virus-Related Cirrhosis without Overt Hepatic Encephalopathy
Source: PLoS One. 2015 Mar 18;10(3):e0119339. doi: 10.1371/journal.pone.0119339 (PMC4364769; doi:10.1371/journal.pone.0119339)
Supplement: S1 Table — (XLSX) [file pone.0119339.s003.xlsx]

## Sheet: Sheet1
StudyID\ROIname	aal_01_L.Amygdala'	'aal_02_R.Amygdala'	'aal_03_L.Angular'	'aal_04_R.Angular'	'aal_05_L.Calcarine'	'aal_06_R.Calcarine'	'aal_07_L.Caudate'	'aal_08_R.Caudate'	'aal_09_L.Cingulum_Ant'	'aal_10_R.Cingulum_Ant'	'aal_11_L.Cingulum_Mid'	'aal_12_R.Cingulum_Mid'	'aal_13_L.Cingulum_Post'	'aal_14_R.Cingulum_Post'	'aal_15_L.Cuneus'	'aal_16_R.Cuneus'	'aal_17_L.Frontal_Inf_Oper'	'aal_18_R.Frontal_Inf_Oper'	'aal_19_L.Frontal_Inf_Orb'	'aal_20_R.Frontal_Inf_Orb_R'	'aal_21_L.Frontal_Inf_Tri'	'aal_22_R.Frontal_Inf_Tri'	'aal_23_L.Frontal_Med_Orb'	'aal_24_R.Frontal_Med_Orb'	'aal_25_L.Frontal_Mid'	'aal_26_R.Frontal_Mid'	'aal_27_L.Frontal_Mid_Orb'	'aal_28_R.Frontal_Mid_Orb'	'aal_29_L.Frontal_Sup'	'aal_30_R.Frontal_Sup'	'aal_31_L.Frontal_Sup_Medial'	'aal_32_R.Frontal_Sup_Medial'	'aal_33_L.Frontal_Sup_Orb'	'aal_34_R.Frontal_Sup_Orb'	'aal_35_L.Fusiform'	'aal_36_R.Fusiform'	'aal_37_L.Heschel'	'aal_38_R.Heschl'	'aal_39_L.Hippocampus'	'aal_40_R.Hippocampus'	'aal_41_L.Insula'	'aal_42_R.Insula'	'aal_43_L.Lingual'	'aal_44_R.Lingual'	'aal_45_L.Occipital_Inf'	'aal_46_R.Occipital_Inf'	'aal_47_L.Occipital_Mid'	'aal_48_R.Occipital_Mid'	'aal_49_L.Occipital_Sup'
CON01	0.443669	0.534853	0.411144	0.432501	0.269251	0.367652	0.166708	0.200342	0.5006	0.592045	0.438942	0.514443	0.262928	0.382088	0.312234	0.363907	0.280827	0.361002	0.286951	0.3406	0.172553	0.394116	0.430349	0.406288	0.192188	0.309013	0.261253	0.351581	0.197548	0.253912	0.276638	0.323849	0.293884	0.317756	0.469095	0.473348	0.448947	0.417361	0.312469	0.382733	0.434158	0.407422	0.308564	0.348534	0.330917	0.293305	0.308615	0.247976	0.255453
CON02	0.532661	0.546404	0.301149	0.400617	0.295775	0.382327	0.123391	0.164045	0.490563	0.571089	0.464813	0.534744	0.325277	0.541426	0.350176	0.339467	0.243644	0.370795	0.308357	0.416011	0.179973	0.338228	0.445543	0.421675	0.186352	0.281667	0.252751	0.386126	0.188059	0.203833	0.24674	0.275975	0.302369	0.343155	0.528464	0.551681	0.527353	0.536645	0.3467	0.436919	0.488758	0.484825	0.39573	0.363825	0.318576	0.381935	0.307267	0.325606	0.305781
CON03	0.476501	0.489168	0.300278	0.462061	0.309536	0.415411	0.123494	0.1554	0.469556	0.529032	0.523601	0.553904	0.376612	0.531529	0.352712	0.412047	0.244083	0.314161	0.309903	0.421893	0.224298	0.315195	0.419432	0.41603	0.223312	0.322508	0.254414	0.372498	0.206409	0.253626	0.264779	0.317647	0.357517	0.379049	0.479224	0.570196	0.433576	0.474807	0.309341	0.41737	0.467035	0.510795	0.355372	0.364027	0.313124	0.343294	0.363829	0.295549	0.328141
CON04	0.498541	0.434603	0.270477	0.468397	0.245883	0.322675	0.122741	0.144239	0.44587	0.5007	0.431286	0.472273	0.323001	0.490103	0.326587	0.339913	0.189041	0.305793	0.266406	0.375269	0.14792	0.321432	0.355952	0.363136	0.15891	0.244592	0.256449	0.366955	0.163341	0.181614	0.225365	0.233672	0.297993	0.368566	0.416308	0.471993	0.39671	0.418395	0.35362	0.385329	0.404149	0.461362	0.314882	0.312234	0.219115	0.268511	0.307426	0.285221	0.3463
CON05	0.451936	0.426455	0.337442	0.4191	0.302936	0.364104	0.105528	0.159968	0.500197	0.558017	0.52347	0.548268	0.372368	0.542789	0.364094	0.364649	0.232279	0.376516	0.282131	0.366213	0.186302	0.32975	0.438833	0.458077	0.181606	0.286305	0.262285	0.330265	0.180155	0.215698	0.252988	0.256598	0.362188	0.347889	0.489399	0.487482	0.535431	0.494733	0.302831	0.369895	0.451999	0.410343	0.328	0.316828	0.290268	0.314723	0.260653	0.276189	0.25164
CON06	0.509933	0.520479	0.297166	0.354508	0.286133	0.330694	0.109457	0.148068	0.434979	0.502272	0.437966	0.477171	0.422452	0.532005	0.356996	0.372806	0.217383	0.320098	0.301784	0.354516	0.166581	0.297041	0.394381	0.449077	0.17368	0.25107	0.242068	0.321154	0.153309	0.172116	0.209477	0.246812	0.322633	0.344242	0.48871	0.481441	0.492034	0.465167	0.365727	0.417459	0.449286	0.483176	0.335507	0.334223	0.344391	0.296169	0.33987	0.287517	0.328692
CON07	0.512187	0.494814	0.371857	0.414185	0.32002	0.409256	0.101004	0.147269	0.472338	0.555682	0.456692	0.511596	0.297498	0.464751	0.324187	0.425625	0.225357	0.330258	0.279076	0.329065	0.19726	0.276067	0.426338	0.464622	0.222637	0.325892	0.259106	0.309671	0.194043	0.24408	0.247957	0.265232	0.299704	0.352386	0.481742	0.507632	0.512978	0.446596	0.319035	0.403385	0.442089	0.443279	0.367186	0.357784	0.315749	0.366857	0.329246	0.329253	0.245621
CON08	0.57076	0.580795	0.368229	0.453079	0.294708	0.391506	0.145939	0.20525	0.549654	0.630417	0.495835	0.554961	0.377618	0.546853	0.305276	0.332797	0.218604	0.347542	0.334012	0.442424	0.202138	0.358551	0.452972	0.459344	0.199694	0.289411	0.308846	0.394259	0.216791	0.243101	0.283952	0.283656	0.367974	0.403572	0.525605	0.546328	0.681742	0.521591	0.376155	0.441727	0.564013	0.594785	0.356209	0.360899	0.306011	0.311293	0.370469	0.315846	0.321526
CON09	0.484249	0.489155	0.297148	0.451741	0.333417	0.477264	0.151976	0.181232	0.510233	0.615032	0.49494	0.535828	0.339463	0.459013	0.373367	0.461842	0.218395	0.331361	0.327346	0.438146	0.233901	0.316043	0.434025	0.42948	0.236829	0.333395	0.31207	0.416128	0.224217	0.267149	0.310652	0.292004	0.341966	0.38557	0.460386	0.538417	0.465109	0.483592	0.370114	0.434404	0.415851	0.482252	0.344485	0.375953	0.328659	0.336314	0.365922	0.302878	0.315469
CON10	0.543773	0.499183	0.360344	0.420227	0.339201	0.417767	0.159276	0.179683	0.49678	0.580553	0.530002	0.556916	0.381003	0.549794	0.356206	0.396762	0.31859	0.387282	0.291985	0.413606	0.219612	0.361849	0.447398	0.446817	0.183357	0.297574	0.199346	0.337109	0.210272	0.25856	0.300085	0.312723	0.305166	0.401999	0.520449	0.541491	0.629358	0.559102	0.368598	0.407717	0.535443	0.524951	0.392997	0.370201	0.338054	0.377269	0.373222	0.299954	0.328141
CON11	0.536551	0.575918	0.32766	0.453643	0.341065	0.395822	0.172255	0.164429	0.509666	0.545009	0.501708	0.554416	0.333009	0.527533	0.398098	0.415503	0.305464	0.358047	0.304419	0.395967	0.193689	0.33392	0.470993	0.411315	0.212718	0.304138	0.298949	0.372606	0.19322	0.244363	0.250992	0.299856	0.371589	0.353027	0.549888	0.547454	0.527536	0.506846	0.380225	0.470054	0.509046	0.525807	0.386428	0.341182	0.389939	0.392295	0.410181	0.374293	0.366609
CON12	0.48642	0.502131	0.299722	0.511903	0.267063	0.322721	0.134054	0.173481	0.450441	0.553118	0.467975	0.498262	0.338397	0.516151	0.329169	0.329972	0.232307	0.354984	0.300457	0.379048	0.196032	0.353427	0.384331	0.415748	0.165538	0.24199	0.276744	0.343041	0.158315	0.164429	0.214464	0.221458	0.32313	0.374609	0.496538	0.522879	0.488179	0.453348	0.354975	0.445773	0.50212	0.492444	0.337067	0.327791	0.281758	0.311652	0.345119	0.284511	0.332192
CON13	0.539347	0.562512	0.316505	0.355703	0.295945	0.437357	0.131141	0.165767	0.471915	0.579367	0.448715	0.473588	0.331203	0.532223	0.344787	0.407183	0.26033	0.370953	0.303529	0.416692	0.184637	0.36738	0.407475	0.409754	0.213968	0.328743	0.271066	0.377162	0.232463	0.249815	0.284413	0.277211	0.317076	0.363277	0.537335	0.560974	0.578327	0.587624	0.400708	0.535693	0.505387	0.530778	0.378675	0.409159	0.29172	0.387051	0.363034	0.298159	0.301014
CON14	0.513266	0.525307	0.266896	0.43596	0.28277	0.346126	0.131398	0.154552	0.487707	0.598452	0.47624	0.503044	0.308682	0.461914	0.360585	0.350501	0.20422	0.318279	0.322506	0.382194	0.172	0.267111	0.432119	0.38754	0.154531	0.27691	0.293147	0.365026	0.177683	0.209872	0.221581	0.235939	0.363246	0.345125	0.509386	0.518779	0.538084	0.445688	0.358535	0.449151	0.475381	0.483984	0.349441	0.34539	0.29977	0.296867	0.328973	0.286317	0.289329
CON15	0.456224	0.393805	0.304883	0.423131	0.294689	0.362115	0.175573	0.216709	0.417279	0.473161	0.435733	0.45735	0.283685	0.392588	0.330254	0.352534	0.251654	0.359209	0.381239	0.429936	0.217756	0.32815	0.385997	0.416654	0.206074	0.313079	0.339319	0.383679	0.211172	0.253008	0.270351	0.265793	0.302053	0.382077	0.511247	0.514678	0.510357	0.507433	0.345523	0.431099	0.468638	0.485339	0.349961	0.355656	0.347536	0.32982	0.286567	0.309043	0.286747
CON16	0.553746	0.566728	0.292739	0.431693	0.306112	0.364715	0.131566	0.174459	0.457348	0.552425	0.524684	0.540301	0.470011	0.600056	0.316728	0.313057	0.241556	0.374552	0.30642	0.397529	0.203884	0.352874	0.410362	0.467855	0.2103	0.313318	0.292503	0.33525	0.233534	0.273028	0.274859	0.313514	0.3416	0.410685	0.451556	0.50438	0.634167	0.60268	0.426605	0.501902	0.546743	0.558869	0.412522	0.355295	0.351666	0.299645	0.348512	0.272694	0.288653
CON17	0.559589	0.541788	0.390448	0.418863	0.257738	0.378874	0.1445	0.190267	0.552534	0.655279	0.535009	0.616118	0.384932	0.613904	0.356197	0.405403	0.304089	0.456051	0.397605	0.497007	0.283645	0.432887	0.464282	0.466002	0.266702	0.350781	0.39047	0.462109	0.258477	0.324549	0.320764	0.350931	0.41312	0.434403	0.535149	0.563733	0.546941	0.49976	0.382425	0.486044	0.514709	0.546829	0.388962	0.390581	0.317834	0.350381	0.425742	0.369258	0.411474
CON18	0.562832	0.561508	0.39298	0.539383	0.291739	0.385989	0.148203	0.212594	0.486371	0.626549	0.538224	0.606837	0.388801	0.622377	0.370516	0.352617	0.301149	0.391952	0.330711	0.389275	0.222085	0.342107	0.410224	0.432696	0.229697	0.318524	0.340926	0.354484	0.222557	0.253792	0.296711	0.316062	0.295866	0.365061	0.539108	0.600754	0.553369	0.502772	0.362961	0.495312	0.500177	0.494585	0.370257	0.360413	0.31325	0.331429	0.423341	0.358653	0.37619
CON19	0.473292	0.371078	0.277964	0.303531	0.256469	0.356774	0.0956719	0.140699	0.431024	0.526991	0.459703	0.507984	0.31483	0.458228	0.270722	0.357631	0.251467	0.306229	0.278293	0.293403	0.152139	0.288467	0.369696	0.377872	0.156642	0.215128	0.235264	0.312249	0.153707	0.193353	0.226237	0.245576	0.268425	0.356132	0.468017	0.479093	0.469245	0.411477	0.353286	0.427663	0.437237	0.426433	0.339008	0.335575	0.228081	0.315787	0.289455	0.261226	0.281917
CON20	0.578408	0.510438	0.268667	0.393565	0.311959	0.403138	0.101399	0.149254	0.505474	0.598526	0.485271	0.521686	0.410706	0.642598	0.343795	0.375399	0.21182	0.275128	0.29834	0.367839	0.159406	0.309671	0.396873	0.39594	0.168848	0.283174	0.309519	0.337853	0.177693	0.185324	0.237649	0.253198	0.276771	0.345453	0.425058	0.445469	0.56894	0.577846	0.383888	0.453045	0.494805	0.516209	0.336305	0.353737	0.29058	0.339677	0.342977	0.355298	0.330007
CON21	0.494932	0.510853	0.38748	0.424191	0.350675	0.450583	0.126947	0.17468	0.497321	0.610569	0.555749	0.618001	0.324951	0.51559	0.326606	0.38509	0.232246	0.333712	0.324734	0.413746	0.210259	0.383907	0.436837	0.380905	0.19756	0.313644	0.296435	0.348364	0.197304	0.224622	0.282112	0.314324	0.354839	0.355197	0.484806	0.489655	0.542722	0.484643	0.319332	0.431471	0.465931	0.457163	0.375721	0.373524	0.38199	0.357965	0.308807	0.30555	0.266882
CON22	0.480736	0.491019	0.300976	0.40015	0.278239	0.361901	0.114583	0.153591	0.431724	0.527928	0.516803	0.558608	0.328578	0.515387	0.339597	0.374303	0.229795	0.317164	0.31429	0.384521	0.188692	0.31911	0.386223	0.400537	0.188503	0.282675	0.242283	0.288472	0.198498	0.248339	0.271057	0.320877	0.306278	0.359142	0.474275	0.494648	0.491661	0.489999	0.33831	0.387777	0.47701	0.457034	0.339296	0.337344	0.258404	0.291892	0.360811	0.301725	0.336557
CON23	0.44489	0.53018	0.274108	0.45361	0.357305	0.429983	0.114075	0.148864	0.573255	0.650946	0.564089	0.62305	0.37843	0.6161	0.355926	0.419412	0.246232	0.325181	0.359703	0.414961	0.204352	0.353082	0.457069	0.488932	0.244612	0.331588	0.270505	0.405624	0.220686	0.266774	0.292576	0.362573	0.32522	0.397162	0.53527	0.535051	0.59763	0.559769	0.344253	0.421262	0.492883	0.511053	0.368361	0.354487	0.412601	0.292815	0.334586	0.286914	0.266463
CON24	0.539148	0.424563	0.356689	0.369614	0.242144	0.324212	0.128681	0.167632	0.476403	0.534331	0.464684	0.500435	0.367018	0.551519	0.324221	0.301636	0.234956	0.30245	0.271282	0.31759	0.201662	0.304006	0.409098	0.390237	0.219984	0.289407	0.257042	0.345658	0.207021	0.244184	0.258085	0.314847	0.310777	0.364717	0.437573	0.514069	0.346224	0.374651	0.337431	0.397835	0.391518	0.411922	0.335683	0.356302	0.24248	0.328612	0.347121	0.289778	0.332044
CON25	0.519151	0.460044	0.34227	0.415311	0.262965	0.31934	0.148027	0.170168	0.457031	0.550172	0.489733	0.49701	0.34946	0.535425	0.342936	0.346251	0.234127	0.304044	0.314543	0.345172	0.16309	0.272777	0.412723	0.417676	0.167009	0.295639	0.301227	0.331316	0.147164	0.195328	0.211496	0.230895	0.353791	0.372859	0.460138	0.456481	0.547239	0.433486	0.366922	0.410128	0.430861	0.478478	0.327074	0.323837	0.204246	0.258214	0.269235	0.269052	0.260233
CON26	0.496016	0.553944	0.309047	0.38751	0.278868	0.375648	0.0978452	0.158822	0.456084	0.55795	0.466184	0.498303	0.330707	0.509523	0.295599	0.362913	0.240942	0.356633	0.305775	0.342269	0.203404	0.304103	0.379632	0.400282	0.173086	0.284014	0.259649	0.315655	0.16824	0.213326	0.255225	0.290558	0.279925	0.358461	0.510513	0.525227	0.488899	0.491081	0.376899	0.452701	0.431284	0.394442	0.319555	0.33761	0.307163	0.298883	0.332613	0.243082	0.246164
CON27	0.506931	0.42703	0.343258	0.407874	0.362167	0.419941	0.168018	0.233776	0.458402	0.471809	0.455828	0.480698	0.323665	0.463708	0.409605	0.463275	0.271423	0.367895	0.282366	0.332811	0.183094	0.327467	0.368002	0.373711	0.225174	0.336566	0.293349	0.357745	0.214729	0.255261	0.316425	0.320415	0.33984	0.454578	0.460708	0.502204	0.607572	0.539232	0.361509	0.410218	0.444445	0.433346	0.425025	0.391028	0.364448	0.326859	0.346808	0.329061	0.324672
CON28	0.465563	0.445004	0.301434	0.335293	0.263531	0.38888	0.106409	0.156273	0.492889	0.56769	0.452748	0.471929	0.317665	0.415595	0.334473	0.391604	0.216641	0.279716	0.274177	0.366352	0.181964	0.326331	0.405403	0.434892	0.16735	0.234625	0.239618	0.310195	0.123961	0.189073	0.216689	0.277178	0.288579	0.32446	0.510081	0.538497	0.483611	0.433644	0.331659	0.388096	0.405404	0.405462	0.365203	0.362451	0.304307	0.370626	0.361374	0.328641	0.329833
CON29	0.513075	0.599916	0.313733	0.328248	0.295368	0.380745	0.168871	0.190382	0.530541	0.638847	0.515371	0.542393	0.333528	0.513725	0.387046	0.414304	0.255722	0.330012	0.317316	0.400242	0.207534	0.361649	0.468607	0.445973	0.197849	0.300528	0.249586	0.323928	0.243489	0.267897	0.295883	0.32811	0.290569	0.324851	0.549523	0.567937	0.653366	0.562923	0.381488	0.503023	0.486791	0.494613	0.380767	0.367363	0.343238	0.339051	0.36111	0.353927	0.330888
CON30	0.440633	0.47398	0.27707	0.267233	0.250091	0.323856	0.104792	0.153183	0.455934	0.514481	0.418331	0.440986	0.262402	0.376176	0.273421	0.33103	0.189794	0.325717	0.283313	0.360826	0.144578	0.299964	0.383081	0.390614	0.158069	0.268164	0.211554	0.302367	0.16855	0.222301	0.241128	0.271266	0.299851	0.339134	0.413984	0.472298	0.297572	0.359207	0.344459	0.42717	0.413363	0.449932	0.317337	0.304017	0.24796	0.244833	0.261357	0.241729	0.24546
HBV01	0.512892	0.47796	0.374542	0.468195	0.328813	0.395441	0.142785	0.183318	0.516774	0.611748	0.494741	0.548735	0.337183	0.525165	0.391824	0.39541	0.277329	0.388458	0.330289	0.399612	0.232157	0.422353	0.497762	0.510132	0.209215	0.374562	0.327379	0.389984	0.208644	0.293488	0.310518	0.384436	0.382728	0.413781	0.500378	0.52144	0.619089	0.595459	0.374647	0.425375	0.510534	0.508229	0.367799	0.326338	0.386667	0.33665	0.394906	0.344631	0.365393
HBV02	0.477803	0.40899	0.383266	0.498715	0.307315	0.398528	0.167037	0.207658	0.532323	0.607253	0.534243	0.60844	0.378962	0.552483	0.334468	0.368812	0.302571	0.359405	0.320348	0.401359	0.237451	0.385619	0.479325	0.475937	0.22054	0.319928	0.30182	0.358085	0.181336	0.243339	0.273154	0.323472	0.397138	0.445224	0.547124	0.551584	0.582426	0.5414	0.415198	0.474113	0.533447	0.557678	0.406427	0.39865	0.324167	0.364513	0.407348	0.348444	0.354813
HBV03	0.488976	0.521409	0.297752	0.376049	0.308885	0.394648	0.122402	0.164345	0.482763	0.565308	0.443978	0.520367	0.398405	0.574226	0.358846	0.359482	0.204614	0.390007	0.252593	0.337576	0.171445	0.324036	0.419295	0.453185	0.145469	0.252736	0.235764	0.322838	0.177091	0.191224	0.244146	0.2514	0.338072	0.353464	0.460317	0.504801	0.426444	0.405275	0.335197	0.442972	0.449045	0.441694	0.360839	0.370078	0.352486	0.336794	0.325015	0.344258	0.362476
HBV04	0.431615	0.388088	0.321225	0.320608	0.252223	0.378238	0.115896	0.145642	0.475742	0.54411	0.447094	0.487484	0.260091	0.405666	0.30448	0.405503	0.226521	0.360849	0.264748	0.389995	0.152214	0.298804	0.432991	0.430969	0.186551	0.282038	0.257697	0.353126	0.208488	0.247541	0.287864	0.309266	0.324008	0.383887	0.464669	0.48225	0.499119	0.501501	0.309221	0.365444	0.432817	0.458207	0.320063	0.360575	0.28048	0.279719	0.324016	0.285164	0.318341
HBV05	0.588952	0.566833	0.264799	0.376109	0.347551	0.393923	0.14981	0.189144	0.506046	0.592609	0.552758	0.563815	0.386684	0.572225	0.373209	0.40377	0.288453	0.373751	0.302445	0.4295	0.167446	0.372717	0.466722	0.451524	0.186663	0.28331	0.251465	0.394185	0.183267	0.210479	0.239527	0.268852	0.350839	0.393245	0.543972	0.524417	0.566378	0.562484	0.40259	0.478626	0.561179	0.566283	0.400779	0.362091	0.351771	0.319923	0.366029	0.329207	0.324473
HBV06	0.495426	0.564092	0.261591	0.398331	0.275323	0.375925	0.108623	0.155916	0.490916	0.600735	0.462554	0.488137	0.295514	0.440239	0.337236	0.395041	0.233175	0.349507	0.329108	0.394967	0.174988	0.286662	0.410409	0.396469	0.143904	0.246798	0.271792	0.302881	0.167109	0.199057	0.231014	0.24218	0.322367	0.347816	0.491972	0.5311	0.494128	0.476034	0.37535	0.461244	0.459837	0.485266	0.362441	0.350494	0.351671	0.384083	0.380299	0.324466	0.314549
HBV07	0.469854	0.448365	0.267306	0.353663	0.254881	0.363519	0.113653	0.148807	0.475333	0.590495	0.47898	0.520269	0.378888	0.543926	0.309265	0.362393	0.18274	0.262996	0.318381	0.363334	0.180207	0.312819	0.446066	0.38251	0.168669	0.274377	0.256608	0.3029	0.158331	0.184978	0.205012	0.240186	0.357796	0.319417	0.489179	0.536289	0.491761	0.488886	0.348116	0.455334	0.470013	0.506938	0.338024	0.344145	0.331659	0.331146	0.285628	0.2675	0.262714
HBV08	0.517599	0.578362	0.34913	0.429072	0.305807	0.362495	0.108346	0.145072	0.460014	0.558571	0.482297	0.505406	0.326823	0.503901	0.371463	0.404051	0.223124	0.34919	0.294989	0.392301	0.156655	0.300209	0.43404	0.389043	0.164354	0.249402	0.25541	0.343139	0.1735	0.213296	0.231083	0.27548	0.342527	0.383502	0.577329	0.514669	0.486792	0.440914	0.372898	0.469108	0.459329	0.441199	0.394804	0.367218	0.294864	0.35772	0.369	0.362789	0.37121
HBV09	0.542041	0.562093	0.396593	0.516625	0.344698	0.423525	0.169836	0.206792	0.488908	0.595488	0.558398	0.621912	0.366456	0.551331	0.389024	0.361	0.341648	0.39794	0.377123	0.459546	0.244464	0.35978	0.451348	0.427033	0.259693	0.412047	0.340438	0.502685	0.257219	0.315976	0.283241	0.322808	0.371842	0.411101	0.530593	0.609902	0.564004	0.528919	0.388929	0.505147	0.555426	0.545923	0.43822	0.410606	0.348263	0.381444	0.483997	0.396742	0.399954
HBV10	0.543676	0.56892	0.341402	0.38136	0.420809	0.549168	0.183417	0.22404	0.425727	0.493666	0.45953	0.534808	0.349535	0.467892	0.394835	0.506423	0.307504	0.421377	0.347825	0.441344	0.208949	0.372232	0.404081	0.398078	0.194707	0.304593	0.259899	0.320108	0.228043	0.245076	0.259117	0.275043	0.32469	0.367065	0.528781	0.599359	0.590695	0.534674	0.398745	0.519423	0.563357	0.546582	0.468429	0.469663	0.393553	0.36495	0.411564	0.422834	0.40832
HBV11	0.506993	0.524919	0.290626	0.366557	0.335388	0.479946	0.151618	0.191366	0.379389	0.461391	0.409456	0.446911	0.329062	0.467765	0.402072	0.456235	0.215967	0.288142	0.313992	0.412553	0.193838	0.313868	0.40098	0.405249	0.178065	0.256921	0.232733	0.290459	0.18302	0.175097	0.236814	0.242764	0.341324	0.368033	0.487276	0.546363	0.474366	0.473588	0.393223	0.531481	0.428829	0.439545	0.371689	0.385429	0.348413	0.351702	0.398501	0.336522	0.347553
HBV12	0.52353	0.520822	0.392995	0.365276	0.319128	0.437928	0.155065	0.205086	0.446201	0.523309	0.454665	0.495483	0.358911	0.558734	0.426709	0.453998	0.258765	0.326688	0.372509	0.429457	0.226236	0.316029	0.352065	0.357238	0.203682	0.292986	0.297615	0.342653	0.216626	0.240392	0.268709	0.279961	0.337006	0.385334	0.487505	0.548142	0.56569	0.563851	0.398735	0.470467	0.485542	0.508208	0.386432	0.369139	0.27843	0.341561	0.346447	0.327423	0.331399
HBV13	0.593493	0.624589	0.401249	0.492039	0.343793	0.460809	0.156976	0.203569	0.490048	0.586847	0.555903	0.617394	0.417498	0.588907	0.427005	0.469536	0.284274	0.422814	0.322601	0.459942	0.202799	0.342233	0.505768	0.523026	0.255959	0.379329	0.277992	0.367066	0.297555	0.335961	0.36195	0.346129	0.409169	0.420763	0.570517	0.623398	0.687189	0.598649	0.374116	0.527107	0.56814	0.58977	0.400792	0.402275	0.347771	0.367364	0.38867	0.317065	0.36572
HBV14	0.54767	0.551721	0.300764	0.403361	0.350496	0.458448	0.154681	0.192131	0.45921	0.557354	0.472081	0.510168	0.35447	0.562316	0.365767	0.465804	0.283774	0.355978	0.343053	0.408766	0.223942	0.387038	0.401543	0.403906	0.196067	0.297296	0.271276	0.382807	0.176859	0.220748	0.23239	0.252815	0.346452	0.358951	0.514309	0.511608	0.53337	0.491584	0.38562	0.446892	0.518441	0.524837	0.408634	0.393367	0.279349	0.393101	0.3447	0.340452	0.30645
HBV15	0.533304	0.546206	0.340325	0.474127	0.405451	0.520101	0.150521	0.172489	0.522604	0.632284	0.523169	0.59246	0.456846	0.676597	0.371886	0.479594	0.289836	0.317791	0.322704	0.402379	0.182185	0.321904	0.461407	0.466956	0.187073	0.262536	0.27899	0.340451	0.172067	0.195954	0.236254	0.268645	0.340099	0.363891	0.517526	0.559263	0.660771	0.49121	0.406204	0.519958	0.52137	0.521697	0.501064	0.472068	0.433661	0.33073	0.501571	0.311925	0.352523
HBV16	0.559543	0.557206	0.329253	0.471384	0.369675	0.569969	0.16907	0.204067	0.508958	0.574872	0.54406	0.615488	0.394956	0.55035	0.414722	0.533837	0.355142	0.452109	0.359004	0.465847	0.234206	0.378975	0.402294	0.40428	0.226825	0.367259	0.32938	0.404953	0.232155	0.268192	0.290688	0.329253	0.366788	0.380771	0.517931	0.582909	0.640612	0.604818	0.423841	0.557042	0.569628	0.565412	0.46972	0.49191	0.359967	0.356184	0.48879	0.42653	0.395671
HBV17	0.480329	0.532342	0.337014	0.497243	0.329972	0.441561	0.153659	0.163164	0.492813	0.579044	0.501174	0.561389	0.4475	0.605368	0.376234	0.393226	0.235768	0.391114	0.32658	0.391228	0.176589	0.335204	0.425137	0.387907	0.199053	0.321721	0.261278	0.334317	0.227273	0.260515	0.31923	0.323543	0.350031	0.389958	0.555593	0.560658	0.516695	0.471354	0.342239	0.426835	0.497344	0.491793	0.418238	0.430324	0.382955	0.413173	0.444746	0.431921	0.394427
HBV18	0.522021	0.499659	0.305746	0.388038	0.321018	0.390327	0.153382	0.202802	0.479915	0.599254	0.462865	0.500516	0.315986	0.444784	0.422233	0.389977	0.271783	0.363937	0.331017	0.396642	0.245141	0.293634	0.454663	0.437491	0.221641	0.351201	0.306522	0.349705	0.198519	0.267832	0.291892	0.319764	0.382504	0.393522	0.509092	0.523926	0.531735	0.502313	0.357957	0.428237	0.451703	0.466195	0.378616	0.381456	0.242227	0.299442	0.346928	0.31498	0.319133
HBV19	0.486958	0.449852	0.354463	0.439999	0.334604	0.429583	0.151839	0.18282	0.492635	0.562577	0.532073	0.551137	0.302191	0.484289	0.390177	0.415086	0.246183	0.363086	0.339772	0.432746	0.197734	0.338467	0.453691	0.426314	0.219182	0.318052	0.308713	0.46275	0.194496	0.222389	0.236313	0.284063	0.426983	0.403628	0.534467	0.528685	0.550823	0.563659	0.338969	0.408348	0.486162	0.484349	0.397718	0.409721	0.329293	0.392929	0.422298	0.334542	0.40702
HBV20	0.495654	0.54898	0.395753	0.4653	0.298802	0.356662	0.13191	0.162591	0.451752	0.55697	0.468645	0.511638	0.384578	0.581803	0.310458	0.324668	0.239541	0.355881	0.301201	0.400483	0.173033	0.35205	0.413237	0.42152	0.17816	0.268334	0.267914	0.348236	0.161684	0.232714	0.226397	0.265526	0.341848	0.379645	0.502413	0.520393	0.483248	0.491087	0.377052	0.477875	0.478429	0.489136	0.354292	0.358555	0.27333	0.369521	0.35788	0.319747	0.305345
HBV21	0.529898	0.520953	0.389609	0.481933	0.286804	0.382517	0.141457	0.190577	0.447213	0.548914	0.479563	0.508183	0.337928	0.524156	0.350803	0.394308	0.22556	0.32964	0.297902	0.370753	0.177571	0.351146	0.382616	0.417187	0.192549	0.28153	0.286609	0.354892	0.212811	0.222412	0.236039	0.246404	0.321428	0.375266	0.498723	0.510201	0.590836	0.524623	0.383242	0.458328	0.47568	0.496028	0.351609	0.34514	0.285262	0.326358	0.36571	0.289349	0.33768
HBV22	0.566063	0.581608	0.495107	0.588594	0.454448	0.640399	0.197627	0.252974	0.445843	0.514611	0.485988	0.547774	0.309073	0.485221	0.490308	0.625661	0.321177	0.383545	0.391336	0.484149	0.212572	0.444891	0.449646	0.427211	0.240654	0.358977	0.347683	0.392585	0.21956	0.249416	0.294388	0.314399	0.370613	0.400142	0.568344	0.627401	0.690965	0.545781	0.438346	0.572631	0.553783	0.541001	0.52663	0.544038	0.415402	0.401406	0.578309	0.521728	0.434583
HBV23	0.581255	0.533674	0.365402	0.385629	0.328314	0.42158	0.206154	0.237285	0.455548	0.533828	0.453918	0.512104	0.31473	0.463495	0.400953	0.394642	0.285898	0.430468	0.367106	0.417493	0.21399	0.320007	0.423101	0.419042	0.174315	0.271999	0.308696	0.37398	0.20201	0.247515	0.254431	0.279775	0.34175	0.387625	0.545242	0.553636	0.578691	0.540825	0.408655	0.525168	0.557357	0.60062	0.400682	0.372485	0.323384	0.363853	0.366003	0.323572	0.342692
HBV24	0.590515	0.528647	0.35831	0.415237	0.405173	0.508505	0.176313	0.221969	0.449509	0.518589	0.558714	0.636042	0.343281	0.508347	0.468365	0.408894	0.287075	0.44694	0.392912	0.488573	0.212621	0.344969	0.397756	0.390882	0.26688	0.374448	0.309478	0.372484	0.283344	0.304328	0.313073	0.345038	0.369786	0.379663	0.541905	0.616367	0.650398	0.597533	0.422518	0.532295	0.578809	0.563629	0.493503	0.475076	0.408889	0.514482	0.44657	0.440749	0.423888
HBV25	0.565169	0.57015	0.320215	0.555392	0.297166	0.38516	0.165963	0.219199	0.546979	0.621331	0.5691	0.609952	0.360186	0.529388	0.395442	0.41376	0.382875	0.484724	0.395032	0.505076	0.295579	0.451335	0.510988	0.496927	0.261804	0.385791	0.349357	0.441611	0.231844	0.296484	0.316198	0.36737	0.402736	0.487666	0.564407	0.617396	0.744609	0.550473	0.41784	0.516612	0.581741	0.573319	0.404617	0.394013	0.376106	0.368681	0.441811	0.382663	0.355196
HBV26	0.566984	0.5534	0.37581	0.500357	0.374716	0.470601	0.139991	0.172123	0.448928	0.507767	0.537426	0.566052	0.353027	0.548675	0.445513	0.440968	0.308649	0.441335	0.35821	0.495875	0.228404	0.406286	0.441762	0.457942	0.19022	0.297733	0.321237	0.378145	0.230838	0.253995	0.280312	0.309572	0.358403	0.417885	0.528252	0.567953	0.561211	0.58996	0.42612	0.524651	0.558733	0.585621	0.44641	0.435439	0.409396	0.36867	0.457371	0.463102	0.429256
HBV27	0.535352	0.549109	0.377026	0.563748	0.355656	0.483441	0.166147	0.19449	0.555431	0.659445	0.518004	0.553237	0.336395	0.529692	0.484625	0.485602	0.314026	0.446024	0.33761	0.464966	0.234164	0.441041	0.476815	0.509586	0.28577	0.360428	0.310464	0.443334	0.253339	0.288862	0.331862	0.38378	0.382298	0.437246	0.471272	0.522383	0.597853	0.566216	0.363126	0.426644	0.542731	0.545254	0.430277	0.424944	0.389475	0.397722	0.471343	0.395817	0.410612
HBV28	0.515461	0.520895	0.299149	0.419807	0.372446	0.43287	0.161587	0.187632	0.469581	0.581553	0.503753	0.527496	0.319523	0.528418	0.359162	0.370293	0.242992	0.350321	0.289636	0.354938	0.18446	0.346261	0.428939	0.429931	0.195345	0.289449	0.242564	0.327149	0.182689	0.192474	0.264722	0.278064	0.31738	0.408612	0.509666	0.560309	0.553992	0.523431	0.340231	0.428921	0.426582	0.42286	0.455617	0.432259	0.381117	0.450544	0.367111	0.392001	0.308016
[truncated: 41 more columns]
